# Supplementary material for: Statistics of protein-DNA binding and the total number of binding sites for a transcription factor in the mammalian genome
Source: BMC Genomics. 2010 Feb 10;11(Suppl 1):S12. doi: 10.1186/1471-2164-11-S1-S12 (PMC2822526; doi:10.1186/1471-2164-11-S1-S12)
Supplement: Additional file 3 — Fitting statistics of the GDP model to the empirical frequency distribution of binding events. t[k], t[b] are t test value for k, and b respectively. p[k] and p[b] are the p values. F is Fisher criterion (by SigmaPlot) [file 1471-2164-11-S1-S12-S3.xls]

## Sheet: Sheet1
Additional file 3- Table S1. Fitting statistics of the GDP model to the empirical frequency distribution of binding events
t [k], t [b] are t test value for k, and b respectively. p[k] and p[b] are the p values. F is Fisher criterion (by SigmaPlot)
Transcription Factor	t [ k ]	p [ k ]	t [ β ]	p [ β ]	Fisher test
Esrrb	30.86	<0.0001	15.26	<0.0001	121871
Nanog	11.59	<0.0001	5.98	<0.0001	13011.5
oct4	6.09	<0.0001	2.63	0.0092	6028.4
sox2	10.43	<0.0001	2.12	0.0355	13374.9
E2f1	613.22	<0.0001	135.68	<0.0001	47337.1
Tcfcp2I1	19.29	<0.0001	7.56	<0.0001	29510.8
Zfx	17.84	<0.0001	4.8	<0.0001	52355
Klf4	14.4	<0.0001	7.86	<0.0001	67840.2
c-Myc	3.96	0.0001	2.23	0.028	2210.4
n-Myc	12.29	<0.0001	3.08	0.0027	22069.3
STAT 3	6.18	<0.0001	3.81	0.0002	9109.1
