# Supplementary material for: Statistics of protein-DNA binding and the total number of binding sites for a transcription factor in the mammalian genome
Source: BMC Genomics. 2010 Feb 10;11(Suppl 1):S12. doi: 10.1186/1471-2164-11-S1-S12 (PMC2822526; doi:10.1186/1471-2164-11-S1-S12)
Supplement: Additional file 4 — The numbers of TFBS-specific DNA fragments according to different specificity thresholds. Observed and best-fit GDP function predicted numbers of the DNA fragments are compared. [file 1471-2164-11-S1-S12-S4.xls]

## Sheet: Sheet1
Additional File 4 -Table S2.The numbers of TFBS-specific DNA fragments according to different specificity thresholds.
Observed and best-fit GDP function predicted numbers of the DNA fragments are compared.
A. Absolute values
TF	Total number of observed DNA segments	GDP Threshold, t	Number of observed specific DNA segments at t, M2 t	GDP-predicted number of specific DNA segments,	qPCR Threshold, q	Number of observed specific DNA segments at qPCR threshold q, M2q	GDP-predicted number of specific DNA segments, extrapolation to q,	GDP- Predicted number of specific DNA segments in ChIP-seq data
							to q
Esrrb	3609843	12	551406	570938	12	551406	570938	939529
Nanog	8424102	11	299830	297493	11	299830	297493	414084
Oct4	4911144	11	30637	34153	8	48742	45208	88925
sox2	4821446	13	44023	49976	8	67158	79619	216189
E2f1	8787961	16	517826	553688	9	597020	639843	707911
Tcfcp2I1	8449181	17	839103	771652	9	962215	910183	1055089
Zfx	3844429	11	123943	129813	9	154233	167070	666213
Klf4	3807970	10	107891	112898	8	137194	151909	424934
c-Myc	6637404	12	44402	47030	9	58500	54564	79525
n-Myc	4823212	13	65302	68725	8	102717	121382	371416
STAT 3	5351116	11	22635	24209	8	34487	30876	49889
B. Fractions
TF	GDP Threshod,t	Fraction of observed specific DNA segments at GDP Thr, M2t/M	GDP Thr.: predicted fraction of specific DNA segments	qPCR	Fraction of observed number of specific DNA segments at qPCR Thr	Fraction of specific DNA segments predicted by GDP Extrapolated qPCR Thr.	GDP Predicted Fraction of specific DNA segments in ChIP-seq data
				Threshold
Esrrb	12	0.153	0.158	12	0.153	0.158	0.26
Nanog	11	0.036	0.035	11	0.036	0.035	0.049
Oct4	11	0.006	0.007	8	0.01	0.009	0.018
sox2	13	0.009	0.01	8	0.014	0.017	0.045
E2f1	16	0.059	0.063	9	0.068	0.073	0.081
Tcfcp2I1	17	0.099	0.091	9	0.114	0.108	0.125
Zfx	11	0.032	0.034	9	0.04	0.043	0.173
Klf4	10	0.028	0.03	8	0.036	0.04	0.112
c-Myc	12	0.007	0.007	9	0.009	0.008	0.012
n-Myc	13	0.014	0.014	8	0.021	0.025	0.077
STAT 3	11	0.004	0.005	8	0.006	0.006	0.009
