# Supplementary material for: Statistics of protein-DNA binding and the total number of binding sites for a transcription factor in the mammalian genome
Source: BMC Genomics. 2010 Feb 10;11(Suppl 1):S12. doi: 10.1186/1471-2164-11-S1-S12 (PMC2822526; doi:10.1186/1471-2164-11-S1-S12)
Supplement: Additional file 5 — Mutual agreement best-fit K-W and GDP functions. the both functions provide an accurately estimation of the number of specific ChIP-seq DNA fragments in reliably-defined TF binding sites. [file 1471-2164-11-S1-S12-S5.xls]

## Sheet: Sheet1
Additional File 5- Table S3. Mutual agreement best-fit K-W and GDP functions: the both functions provide an accurately estimation of the number of specific ChIP-seq DNA fragments in reliably-defined TF binding sites.
Transcription Factor	Esrrb		c-Myc		n-Myc
Model	K-W	GDP	K-W	GDP	K-W	GDP
The number of observed DNA fragments	3609843	3609843	6637404	6637404	4823212	4823212
Fraction of observed DNA fragments in reliable set , N2	0.1528	0.1528	0.0067	0.0067	0.0135	0.0135
Fraction of predicted DNA fragments (GDP-predicted spec. threshold)	0.1533	0.1582	0.007	0.0071	0.0137	0.0142
Fraction of observed DNA fragments (q-PCR spec. threshold)	0.1528	0.1528	0.0088	0.0088	0.0213	0.0213
Fraction of observed DNA fragments at q-PCR spec. threshold after the model extrapolation	0.1533	0.1582	0.0086	0.0082	0.0248	0.0252
