# Supplementary material for: Statistics of protein-DNA binding and the total number of binding sites for a transcription factor in the mammalian genome
Source: BMC Genomics. 2010 Feb 10;11(Suppl 1):S12. doi: 10.1186/1471-2164-11-S1-S12 (PMC2822526; doi:10.1186/1471-2164-11-S1-S12)
Supplement: Additional file 7 — Number of c-Myc binding loci containing E-boxes in different peak height. A: Number of c-Myc binding loci (± 150 bp from c-Myc loci center) containing E-boxes. B: Number of c-Myc binding loci (± 250 bp from c-Myc loci center) containing E-boxes. [file 1471-2164-11-S1-S12-S7.xls]

## Sheet: Sheet1
Number of c-Myc binding loci containing E-boxes in different peak height.
A) Number of c-Myc binding loci (+-150 bp from c-Myc loci center) containing E-boxes
E-box	Number of c-Myc binding loci containing E-boxes in different peak height								Total c-Myc binding loci	Ratio (#c-Myc binding loci containing motif/#total c-Myc binding loci)
	7	8	9	10	11	12	>12	sum
CACGTG	374	262	188	129	100	80	762	1895	6437	0.294392
CACGCG	259	210	150	120	85	69	583	1476	6437	0.229299
CGCGAG	214	181	124	93	76	60	398	1146	6437	0.178033
all (union)	721	539	378	266	209	159	1255	3527	6437	0.547926
B) Number of c-Myc binding loci (+-250 bp from c-Myc loci center) containing E-boxes
E-box	Number of c-Myc binding loci containing E-boxes in different peak height								Total c-Myc binding loci	Ratio (#c-Myc binding loci containing motif/#total c-Myc binding loci)
	7	8	9	10	11	12	>12	sum
CACGTG	436	290	208	149	113	87	804	2087	6437	0.324219
CACGCG	322	259	176	154	104	82	685	1782	6437	0.276837
CGCGAG	302	219	169	137	102	80	553	1562	6437	0.24266
all (union)	856	606	419	309	236	176	1346	3948	6437	0.613329
