# Supplementary material for: Statistics of protein-DNA binding and the total number of binding sites for a transcription factor in the mammalian genome
Source: BMC Genomics. 2010 Feb 10;11(Suppl 1):S12. doi: 10.1186/1471-2164-11-S1-S12 (PMC2822526; doi:10.1186/1471-2164-11-S1-S12)
Supplement: Additional file 8 — Validation of ChIP-seq defined c-Myc binding loci based on localization of c-Myc binding loci, E-boxes and putative promoter of genes in mouse genome. A: Number of c-Myc BSs containing E-boxes and not containing E-boxes around TSS ± 1 kb and Number of genes which have c-Myc BSs containing E-boxes and not containing E-boxes. B: Number of BSs which are around TSS ± 1 kb and contain E-box. The number was separated in two groups; 1: relative low avidity (peak height 7-8) and 2: moderate- and high-avidity (peak height 9+) [file 1471-2164-11-S1-S12-S8.xls]

## Sheet: Sheet1
Additional file 8:
A) Number of c-Myc binding loci and genes which contain E-box(es) and do not contain E-box
c-Myc binding loci extended from their centre	c-Myc binding loci inside ±1kb of TSS		Gene & c-Myc binding loci & E-boxes		Gene & c-Myc binding loci no E-box
	c-Myc binding loci	Genes	c-Myc binding loci	Genes	c-Myc binding loci	Genes
+/-150 bp	3277	3966	2223	2741	1054	1225
+/-250 bp	3277	3966	2493	3055	784	911
B) Number of BSs which are in±1kb TSS and contain E-box. The number was separated in 2 groups; 1: relative low or moderate avidity (peak height 7-8) and 2: moderate and high avidity (peak height 9+)
c-Myc binding loci extended from their centre	c-Myc binding loci & E-Boxes & (±1kb) TSS	Peak height 7-8	Peak height 7-8 & CpG Island	Peak height 9 and higher	Peak height 9 and higher & CpG Island
+/-150 bp	2223	625 (28%)	469/625 (75%)	1598 (72%)	1305/1598 (82%)
+/-250 bp	2493	738 (30%)	547/738 (75%)	1755 (70%)	1432/1755 (82%)
