# Supplementary material for: Statistics of protein-DNA binding and the total number of binding sites for a transcription factor in the mammalian genome
Source: BMC Genomics. 2010 Feb 10;11(Suppl 1):S12. doi: 10.1186/1471-2164-11-S1-S12 (PMC2822526; doi:10.1186/1471-2164-11-S1-S12)
Supplement: Additional file 9 — Number of E-boxes found within c-Myc binding loci in different peak height. A: Number of E-boxes found within c-Myc binding loci (± 150 bp of center). B: Number of motifs found in c-Myc binding loci (± 250 bp of center). [file 1471-2164-11-S1-S12-S9.xls]

## Sheet: Sheet1
Number of E-boxes found within c-Myc binding loci in different peak height
A) Number of E-boxes found within c-Myc binding loci (+/-150 bp of center)
Motif	number of E-boxes within c-Myc binding loci in different peak height
	7	8	9	10	11	12	>12	sum
CACGTG	401	286	210	147	114	93	903	2154
CACGCG	304	270	191	157	105	100	751	1878
CGCGAG	277	237	171	124	104	75	526	1514
all (union)	982	793	572	428	323	268	2180	5546
						3098	0.558601
B) Number of motifs found in c-myc binding loci (+/-250 bp of center)
Motif	number of E-boxes within c-Myc binding loci in different peak height
	7	8	9	10	11	12	>12	sum
CACGTG	478	331	235	170	132	103	988	2437
CACGCG	405	372	254	213	140	134	962	2480
CGCGAG	409	320	252	202	149	118	815	2265
all (union)	1292	1023	741	585	421	355	2765	7182
