# Supplementary material for: Statistics of protein-DNA binding and the total number of binding sites for a transcription factor in the mammalian genome
Source: BMC Genomics. 2010 Feb 10;11(Suppl 1):S12. doi: 10.1186/1471-2164-11-S1-S12 (PMC2822526; doi:10.1186/1471-2164-11-S1-S12)
Supplement: Additional file 10 — TF-gene association scores. High-, moderate-, and relatively low avidity c-Myc binding loci with multiple E-boxes in putative promoter region of Wee1, Npm3, and Fkbp5, respectively. Gene enrichment classes: I - gene enriched with binding site for Nanog, Oct4, Sox2, Smad1, and STAT3; II - gene enriched with binding site for c-Myc and n-Myc. The association score estimates distance between each pair of binding locus and gene based on genomic location of the binding locus that is closest to TSS. [file 1471-2164-11-S1-S12-S10.xls]

## Sheet: Sheet1
Additional file 9. TF-gene association scores
Gene(s)	TSS	RefSeq(s)	peak height	Classes of gene enrichment	Nanog	Oct4	Sox2	Smad1	STAT3	c-myc	n-myc
Wee1	chr7:109913235-109913235	NM_009516	76	II	0.255056	0.886154	0.165065	0	0	0.978	0.973021
Npm3	chr19:45802874-45802874	NM_008723	10	II	0.22119	0.327586	0	0	0	0.978	0.115357
Fkbp5	chr17:28213677-28213677	NM_010220	7	I	0.809273	0.154611	0.105109	0	0.305082	0.380663	0.976382
*modied table from Chen et al. 2008
